# Supplementary material for: Cytotoxic peripheral T-cell lymphomas and EBV-positive T/NK-cell lymphoproliferative diseases: emerging concepts, recent advances, and the putative role of clonal hematopoiesis. A report of the 2022 EA4HP/SH lymphoma workshop
Source: Virchows Arch. 2023 Aug 30;483(3):333–48. doi: 10.1007/s00428-023-03616-4 (PMC10542298; doi:10.1007/s00428-023-03616-4)
Supplement: Supplementary file 1 — (XLSX 25 kb) [file 428_2023_3616_MOESM1_ESM.xlsx]

## Sheet: Suppl table 1
Case	Submitter	Age	Sex	Clinical	Histology	Phenotype	Genetics	Panel Diagnosis	Interesting features
LYWS-1227	Carmen Bárcena, Spain	58	M	Caucasian, HIV+, EBV DNA+, LN, skin, pleural effusion	large cells	CD4-, CD8-, CD56-, TCRB-, TCRG-	• TCR/IGH polyclonal • NGS: STAT3 (VAF 49%), NRAS (13%)	prmary nodal-EBV-TNKL	Caucasian, HIV+, NK-origin
LYWS-1300	Fang Liu, China	74	M	Chinese, neck LN. No nasal mass,	mixed small to large cells, inflammatory background, angiocentric growth	CD4-, CD8+, CD56 few+, TCRB+	TCRB/G clonal	prmary nodal-EBV-TNKL
LYWS-1138	Lynne Goh, Singapore	81	M	Chinese, LN++,	large cells, focal necrosis	CD4-, CD8+, CD56-, TCRG+, TCRB-	• TCRG clonal, • NGS: TET2 (VAF 76%), DNMT3A (VAF 38%) • EBV type 2 latency	prmary nodal-EBV-TNKL	History of Hep B cirrhosis, Iron deficiency, alcoholism
LYWS-1175	Zhuo Zuo, China	51	F	Chinese, neck and mediastinal LN	large cells, focally sinusoidal pattern	CD4-, CD8-, CD56-	ND	prmary nodal-EBV-TNKL	Lineage undetermined
LYWS-1207	Kenneth Ofori, US	67	F	Caucasian, LN++, tonsil, spleen, lacrimal glands, no nasal	medium to large, necrosis++, rich background of inflammatory cells	CD4-, CD8+, CD56-, TCRG-	• TCRB clonal • Complex karyotype • NGS: TET2 (VAF 36%, 39%), DNMT3A (p.R882P, VAF 35%)	prmary nodal-EBV-TNKL	Caucasian, tonsil involved
LYWS-1176	Yan Zhang, China	51	F	Chinese, neck LN, no nasal/ extranodal lesion	Composite nodal-EBV-TNKL and CHL	• T cells: CD4-, CD8+, CD56- • HRS: CD20+, PAX5+, CD30+, EBER+	• TCRB/TCRG clonal • NGS: TET2, DNMT3A	Composite primary nodal-EBV-TNKL and CHL	Composite tumors
LYWS-1190	Rex KH Au-Yeung, Singapore	46	F	• Chinese, • 2013: Hx of AITL • 2015: LN++, EBV+ TNKL	small cells, inflammatory background, lymphoepithelioid, low ki67	CD3+, CD8+, CD4 focal, CD56-, TCRB+, TIA1+, EBER+/CD8+	• 2015: TCRB/G clonal • 2015: NGS: TET2 (VAF 22%), PIK3CD (VAF 52%)	prmary nodal-EBV-TNKL	Hepatitis B Association with AITL (TFH proliferation, refer suppl table 4)
LYWS-1396	Luojun Wang, Creteil, France	48	F	• 2012: LN+, AITL pattern 1, • 2019: LN++ cytotoxic EBV+	medium to large cells	CD8+/CD4-, TCRB+, GB+, CD56+, EBER+ LMP1+, EBNA2-	• 2012 AITL: IDH2 (VAF 7.8%), TET2 (VAF 12.8%, 7.8%), RHOA (VAF 7.1%) • 2019 nodal-EBV-TNKL: no mutations • TCR clonally unrelated	prmary nodal-EBV-TNKL	Association with AITL (TFH proliferation, refer suppl table 4)
Abbreviations: LN, lymph node; ND, not done; AITL, angioimmunoblastic T-cell lymphoma, primary nodal-EBV-TNKL, EBV-positive nodal T- and NK-cell lymphoma (primary nodal EBV+ T/NK-cell lymphoma); CHL, classic Hodgkin lymphoma, VAF; variant allele frequency

## Sheet: Suppl table 2
Case	Submitter	Age	Sex	Clinical	Phenotype	Genetics	Panel Diagnosis	Interesting features
LYWS-1181	Ifeyinwa Obiorah, Canada	46	M	African, LN++, rash, Spleen, BM, HLH. No PB involvement. Died 3 mpnths	CD4-, CD8-, CD56-, TCRB-, TCRD-, cCD3+, sCD3-,	• TCR polyclonal • Complex karyotype • NGS by submitter: IDH2 (VAF 16%), LRP1B (VAF 5.69%) • NGS by panel: EZH2 (exon 5, 44%), PLCG2 (exon 10, 49%)	favour ANKL	ANKL with prominent LN involvement, No NK marker expression, complex karyotype
LYWS-1070	A. A. Castellano-Sanchez, US	61	F	nasal obstruction, nasal mass.	CD3+, CD56-, CD8>>CD4, EBER+,	TCR clonal	ENKTL	T-cell lineage
LYWS-1282	Sridhar Epari, India	63	M	Testicular mass	cCD3+, CD56 wk+, EBER+, CD4-, CD8-, TIA1 +,	ND	ENKTL
LYWS-1087	Luisa Lorenzi, Italy	48	F	• 2019: HMB, NK lymphocytosis • 2020: brain involved • 2021: Neck, mediastinal, mesentery LN	CD4-, CD8+, CD56+, TCRB-, TCRG-	• Dominant peak TCRB • Non-clonal (performed by panel) • NGS: no mutations (performed by panel)	SMBA-CAEBV with progression to ANKL	SMBA with progression of ANKL with prominent LN involvement
LYWS-1344	Fabienne Lucas, Boston, USA	38	F	• 2008: tonsil, fever & rash (4 yrs) • 2012: nasopharynx mass, LN, EBV DNA+	• Tonsil: EBER+ • Skin /nasal: CD3+, CD8+, CD56-, EBER+	• Tonsil / skin / PB: Clonal • Nasal: No clone • Normal karyotype	CAEBV (HV-LPD) with progression to ENKTL	HV-LPD progressing to ENKTL
LYWS-1440	Choladda V. Curry, Houston, USA	2	M	Hispanic, HLH, fever. HSCT, EBV DNA+, Died 9 months later	CD4-, CD8+, CD56+, ALK-, TCRB+	Complex cytogenetics	Systemic EBV+ T-cell lymphoma of childhood	Predominantly lymph node presentation
LYWS-1327	Sandra Sánchez, Barcelona, Spain	12	F	Magrebian, consanguineous, HLH, ↓naïve T cells and activated CD8+, HSCT	CD3+, CD8+, EBER+	TCRG clonal, 4-1BBG109S mutation in TNFRSF9	Systemic EBV+ T-cell LPD with underlying 4-1BB mutation/deficiency	Underlying 4-1BB mutation/deficiency (CD8 cells function)
LYWS-1348	Ling Zhang, Tampa, Florida, USA	21	M	LN++, splenomegaly, no treatment, resolved 4 months later	CD4-, CD8+, CD56-, TCRB+, few EBER+	No clone	Self-limiting EBV+ LPD, not further classified.	Young, self-limiting, reactive morphology
LYWS-1126	Xiaoyan Huang, New York, USA	75	M	white, HLH, EBV DNA+, LN++, elevated EBV-IgM, Spleen, BM and LN with CD8+ T-cell infiltrate, anti-viral treatment 1.5 yrs, remain well 3.5 yrs later	CD4-, CD8+, CD56-, TCRG-, TCRB+ (flow), subset EBER+	• TCRB polyclonal in LN, PB, CSF, spleen • Normal karyotype	Acute IMS with protracted clinical course. Possible progression to mild CAEBV	Elderly, elevated EBV-IgM favours acute IMS, prolonged clinical course
Abbreviations: LN, lymph node; HLH; haemophagocytic lymphohistiocytosis, PB; peripheral blood, BM; bone marrow, LPD; lymphoproliferative disease, IMS; infectious mononucleosis, CAEBV; chronic active EBV disease, ND; not done, HSCT; haematopoietic stem cell transplantation, SMBA; severe mosquito bite allergy, HV-LPD; hydroa vacciniforme lymphoproliferative disease, ENKTL; extranodal NK/T-cell lymp…

## Sheet: Suppl table 3
Case	Submitter	Age	Sex	Immune Dysregulation	Phenotype	Activated Cytotoxic	Amador Algorithm	Genetics	Panel Diagnosis	Interesting features
LYWS-1062	Wiaoyan Huang, New York	57	M	HIV+,	CD8+, BF1+, CD56-, CD30-	AC	TBX21	TET3	PTCL, NOS
LYWS-1235	Ruth Orellana, Barcelona	35	F		CD8+, CD4+, BF1-, TCRD-, CD30-	AC	TBX21	SETD2, TET2, STAT5B	PTCL, NOS
LYWS-1416	Francisco J Llamas-Gutierrrez, Rennes	78	F	MTX	CD8+, BF1-, TCRD-, CD56+, CD30+	AC	N/A	T-LGL:STAT3 (VAF 25%), TET2 R1359G (VAF 12%), TET2 Q1539* (VAF 19%). Transformation: TET2 R1359G (VAF 36%), TET2 Q1539* (VAF 39%), KRAS (VAF 33%), JAK3 (VAF 37%)	Transformation of T-LGL into a PTCL, NOS	TR gamma monoclonal
LYWS-1213	Rex KH Au-Yeung, Hong Kong	57	M		CD8+, CD4+, CD56-, CD30-	NAC	N/A	N/A	PTCL, NOS
LYWS-1367	Haipeng Shao, Tampa	52	F		CD8+, BF1+, CD56-,	NAC	TBX21	TET2 (VAF 46%), SMARCA4 (VAF 48%)	PTCL, NOS	Ki67 low
LYWS-1200	Gerard Frigola, Barcelona	55	M		CD4+, CD56-,CD30+	AC	N/A	SETD2 (VAF 8%), BCOR (VAF 18%)	PTCL, NOS
LYWS-1460	Carlota Mora, Lisbon	77	F	CLL	CD8+, BF1+, CD56-, CD30+	NAC	N/A	N/A	PTCL, NOS
LYWS-1209	Shuyu E, Memphis	13	M		CD8+, CD56-, CD30-	N/A	N/A	N/A	PTCL, NOS
LYWS-1437	Yu Li, China	47	M		CD8+, CD4+, CD56-, CD30+	AC	N/A	N/A	Favour PTCL, NOS
LYWS-1462	Daniela E. Dueñas Hancco, Lima, Peru	40	M		CD3+, CD5+, CD7+, CD8+, CD56-, TCRD-, TCL-1+, ki67 low.	NAC	N/A	N/A	Favour T-PLL	White blood cell count of 56.9 x 109 /L. LNs.
Abreviations: PTCL, NOS Peripheral T-Cell Lymphoma, not otherwise specified; T-PLL T- Prolymphocytic Leukemia; T-LGL, T-cell large granular lymphocyte leukemia; LNs, Lymph Nodes; MTX, Methotrexate; AC, Activated Cytotoxic; NAC, Non Activated Cytotoxic; N/A, not available, VAF; variant allele frequency

## Sheet: Suppl table 4
Case	Submitter	Age	Sex	Clinical	Histology	Phenotype	Genetics	Panel Diagnosis	Interesting features
LYWS-1131	Alexandar Tzankov, Switzerland	87	M	Nodular lesion of the forearm	Pleomorphic large cells	CD3+, CD8+, CD56+, TIA1+, TCR-δ+, TCRB-, CD30- Ki-67 80%	NA	Primary cutaneous GDTCL	Solitary lesion
LYWS-1418	Jean Coviello, Mason City, US,	63	M	Diffuse LN++, pleural effusion	Large, pleomorphic cells with prominent nucleoli	CD30+, CD4 dim +, GB focal+, ALK-, PAX5-, CD20-, CD3-, CD5-, CD8-	TCRB/G clonal (performed by the panel)	ALK-neg ALCL
LWYS-1293	Juehua Gao, Chicago, US	70	M	Hispanic, fever, bicytopenias, splenomegaly, diffuse LN++, developed HLH, multiorgan failure, died 3 weeks from presentation	large pleomorphic cells in LN and BM	• IHC: cCD3+ (weak), CD2+, CD5-, CD7-, CD4-, CD8-, CD20, CD56+, CD30+, TIA1 focal weak, TCRB- , TCRD-, EBER- • FC: sCD3-, CD56+, CD2+, CD4-, CD8-, partial CD16+, CD57-, TIA1+, granzyme+ and perforin+.	• Complex tetraploid karyotype • NGS: SETBP1 (VAF 46%)	Favour ANKL, EBV-neg (HLH presentation and aggressive disease, favour NK lineage)	Differential: cytotoxic PTCL NOS
LYWS-1467	Eugénia I. Dvindenko, Lisboa, Portugal	23	M	LN++, hepatosplenomegaly, pancytopenia,	BM and LN infiltration by small to medium-sized cells withmature and blastoid appearance	• IHC of BM and LN: CD3+, CD8+, CD4-, TIA1+, GB-. Dispersed but frequent T-cells with immaturity markers: TdT+/CD1a+, focal/weak co-expression of CD34, LMO2+ (performed by the panel) • FC: cCD3+, sCD3+, CD45+, CD99(weak), TCRdelta+, TdT+ (~10% of the cells),, CD34 (6% of the cells),	Karyotype:46, XY, del(9)(p22p24),t(10;11)(p12;q14)[6] (suggesting PICALM/MLLT10 rearrangement)	T-Lymphoblastic lymphoma/leukemia with maturation	Focal expression of TDT, LMO2+
Abbreviations: GDTCL; Gamma delta T-cell lymphoma, ANKL; aggressive NK-cell leukemia, ALCL; anaplastic large cell lymphoma, NA; not available, IHC; immunohistochemistry, FC; flow cytometry, BM; bone marrow, LN; lymph node, HLH; haemophagocytic lymphohistiocytosis, VAF; variant allele frequency

## Sheet: Suppl table 5
Case	Submitter	Age	Sex	Clinical	Phenotype (Cytotoxic component)	Genetics	Panel Diagnosis	Interesting features
LYWS-1094	Antonio Vogelsberg, Tübingen	F	71	• 2017 : Cytotoxic PTCL • 2018 : AITL • Partial response.	CD8+, BF1+, CD56-, CD30-, AC, EBV-	• TCR clonal unrelated • DNMT3A and TET2 mutations in both lymphomas and in uninvolved BM	• Cytotoxic PTCL NOS • AITL	• Divergent evolution of PTCL-NOS and AITL from a common CH progenitor clone • Algorithm: Unclassified
LYWS-1396	Loujun Wang, Créteil	F	48	• 2012 AITL pattern 1 • 2019 cytotoxic EBV+ • Remission.	CD8+, BF1+, CD56+, CD30-, AC, EBV+	•TCR clonal unrelated •AITL: IDH2 TET2 RHOA •Primary nodal-EBV-TNKL:no mutations	•AITL •Primary nodal-EBV-TNKL	• The association of cytotoxic PTCL with TFH proliferation • NGS and TCR clonally unrelated • Algorithm: TBX21 phenotype
LYWS-1106	Ye L Hock, Birmingham	M	73	• Methotrexate for psoriasis. • Cytotoxic CD8+ EBV- Switch to AITL EBV- • Disease progression	CD8+, BF1+, CD56-, CD30 N/A, AC, EBV-	•TCR clonal unrelated •AITL: TET2, Cytotoxic PTCL: N/A	• Cytotoxic PTCL NOS • AITL	Algorithm: not available
LYWS-1190	Rex K H Au-Yeung, Hong Kong	F	46	•2013: AITL (no slides). Hepatitis B. •2015: Primary nodal EBV+ TNKL •Remission	CD8+, BF1+, CD56-, CD30-, EBV+	• 2015: TCR G/B monoclonal • 2015: NGS: TET2 (VAF 22%), PIK3CD (VAF 52%)	• AITL • Cytotoxic PTCL (nodal-EBV-TNKL)	• 2015: Small cells, Ki67 low • Algorithm: not available
LYWS-1402	Monika Klimlowska, Sweden	M	67	• 2006: CLL • 2014: TFH proliferation • 2017: cytotoxic PTCL • Disease progression	CD4+, BF1 N/A, CD56+, CD30-, AC, EBV-	•2014 TCR clonal •2017 TCR clonally unrelated •2017 NGS in cytotoxic PTCL: TET2 (exon 3,7), PLCG2, EP300, RPS15	• TFH proliferation • Cytotoxic PTCL NOS	• Combination of TFH proliferation and cytotoxic PTCL NOS • Algorithm: TBX21 phenotype
LYWS-1430	Pallavi Galera, New York	F	52	• LN: 2 populations: 1-T-LGL: CD3+, CD57+, CD4+, CD8-, 2-TFH: CD3+, CD5+, CD4+, PD1+ • BM: TFH population • Remission	CD4-, CD8-, BF1+, CD56-, CD30-, AC, EBV-	• TCR monoclonal • unrelated (2 populations sorted by FC) • NGS: 1. T-LGL: TET2, DDX3X, FAT1 2. TFH: VAV1-THAP4 fusion	• T-LGL • TFH proliferation	• Small cells, indolent behaviour • Algorithm:TBX21 phenotype
Abbreviations: LN, lymph node; ND, not done; AITL, angioimmunoblastic T-cell lymphoma, nodal-EBV-TNKL, EBV-positive nodal T- and NK-cell lymphoma (primary nodal EBV+ T/NK-cell lymphoma); T-LGL, T-cell large granular lymphocyte leukemia; PTCL; peripheral T-cell lymphoma; FC, flow cytometry; Algorithm, PTCL-TBX21 vs PTCL-GATA3 IHC algorithm; AC, Activated Cytotoxic; NAC, Non Activated Cytotoxic

## Sheet: Supp table 5- Mutation
Case number	Gene	Exon	Protein change	cDNA change	Variant allele frequency (PTCL-NOS)	Variant allele frequency (AITL/TFH proliferation)	Variant allele frequency (Bone marrow uninvolved)
LYWS-1094	DNMT3A		p.W305Gfs		0.32	0.4	0.14
LYWS-1094	TET2		p.C973*		0.28	0.39	0.05
LYWS-1094	TET2		p.P1894T		0.32	0.4	0.16
LYWS-1396	TET2		p.L1332fs		no mutation	12.7%
LYWS-1396	TET2		P.E1437fs		no mutation	7.8%
LYWS-1396	RHOA		p.B17V		no mutation	7.1%
LYWS-1396	IDH2		p.R172K		no mutation	7.8%
LYWS-1106	TET2	3	p.S327*		N/A	0.05
LYWS-1106	TET2	3	p.P997Hfs*10		N/A	0.18
LYWS-1190	TET2	3	p.S1023Hfs	c.3067_3068del	0.22	N/A
LYWS-1190	PIK3CD	13	p.E527K	c.1579G>A	0.53	N/A
LYWS-1402	TET2	7	p.K1299x	c.3895A>T	0.38	N/A
LYWS-1402	TET2	3	p.P761Lfs*52	c.2277delT	0.23
LYWS-1402	PLCG2	3	p.D1140E	c.3420T>A	0.3
LYWS-1402	EP300	3	p.T276K	c.827C>A	0.06
LYWS-1402	RPS15	3	p.R54P	c.161G>C	0.06
LYWS-1430	TET2				0.41	no mutation
LYWS-1430	DDX3X				0.38	no mutation
LYWS-1430	FAT1				0.45	no mutation
LYWS-1430	VAV1-THAP4				none	fusion
